# Supplementary material for: The Interplay of Perceived Risks and Benefits in Deciding to Become Vaccinated against COVID-19 While Pregnant or Breastfeeding: A Cross-Sectional Study in Italy
Source: J Clin Med. 2023 May 15;12(10):3469. doi: 10.3390/jcm12103469 (PMC10219324; doi:10.3390/jcm12103469)
Supplement: Supplementary file 1 [file jcm-12-03469-s001.zip]

Archive with 1 entries (1 files):
- jcm-2291336-supplementary.pdf
